# Supplementary material for: Synthetic virions reveal fatty acid-coupled adaptive immunogenicity of SARS-CoV-2 spike glycoprotein
Source: Nat Commun. 2022 Feb 14;13:868. doi: 10.1038/s41467-022-28446-x (PMC8844029; doi:10.1038/s41467-022-28446-x)
Supplement: Supplementary file 7 — Source data File [file 41467_2022_28446_MOESM7_ESM.xlsx]

## Sheet: Figure 1c
X Intensity	Record 1: naive 1	Record 14: B SARS CoV2 liposomes 1
0.4	0	0
0.463	0	0
0.536	0	0
0.621	0	0
0.719	0	0
0.833	0	0
0.965	0	0
1.12	0	0
1.29	0	0
1.5	0	0
1.74	0	0
2.01	0	0
2.33	0	0
2.7	0	0
3.12	0	0
3.62	0	0
4.19	0	0
4.85	0	0
5.61	0	0
6.5	0	0
7.53	0	0
8.72	0	0
10.1	0	0
11.7	0	0
13.5	0	0
15.7	0	0
18.2	0	0
21	0	0
24.4	0	0
28.2	0	0
32.7	0	0
37.8	0	0
43.8	0.544	0
50.7	2.35	0.297
58.8	5.14	3.09
68.1	8.27	8.06
78.8	11	13.6
91.3	12.9	17.7
106	13.5	18.9
122	12.9	16.9
142	11.3	12.4
164	8.97	6.84
190	6.4	2.24
220	3.97	0
255	2	0
295	0.705	0
342	0.099	0
396	0	0
459	0	0
531	0	0
615	0	0
712	0	0
825	0	0
955	0	0
1110	0	0
1280	0	0
1480	0	0
1720	0	0
1990	0	0
2300	0	0
2670	0	0
3090	0	0
3580	0	0
4150	0	0
4800	0	0
5560	0	0
6440	0	0
7460	0	0
8630	0	0

## Sheet: Figure 1g
Times (h)	Naive liposomes			MiVi
0	1	1.00655	1.01873	1	1.00655	1.01873
1	1.08708	1.16199	1.1133	1.10019	1.13858	1.11985
6	1.18071	1.26498	1.23502	1.27809	1.27154	1.31648
18	1.61423	1.3633	1.43258	1.64607	1.83333	1.80524

## Sheet: Figure 1h
Hours	SUVs			MiniVs
0	0.97	1.13	0.9	0.82	0.91	0.99
2	1.14	1.02	1.3	1.59	1.55	1.43
4	1.39	1.44	1.25	1.89	1.71	2.08
8	1.79	1.54	1.96	2.45	2.31	2.96
16	2.51	2.7	2.98	2.98	3.41	3.58
24	3.43	4.18	3.77	3.82	4.11	4.29

## Sheet: Figure 1i
Hours	SUVs			MiniVs
0	0.93	1.15	0.92	0.84	0.92	1.1
2	1.14	2.02	1.3	1.64	1.59	1.97
4	1.99	1.44	1.25	2.72	2.96	2.12
8	2.49	2.14	1.96	3.22	3.57	4.03
16	3.54	2.62	2.9	4.41	4.77	3.92
24	3.63	4.22	4.66	5.13	5.56	4.11

## Sheet: Figure 1j
SUVs	CoV2 S	CoV S	MERS S	CoV2 S1
1.36321	1.4434	1.47123	1.81368	1.65566
0.731132	1.91509	1.73396	1.54245	1.63915
0.90566	1.84434	1.67689	1.86321	1.48255

## Sheet: Figure 1k
SUVs	(D614G) S	(B1.1.7) S
0.793127	2.32807	2.86142
1.05426	2.12959	3.03518
1.15261	2.4993	2.84451

## Sheet: Figure 2a
Native S	ApoS	ApoS(PA)	ApoS(OA)	ApoS(LA)	ApoS(AA)
0.832276	1.34778	1.18976	0.919955	1.08087	1.12042
1.10426	1.2126	1.30018	1.21324	1.10257	1.10617
1.06346	1.39755	1.37525	1.12194	0.990571	1.01179

## Sheet: Figure 2b
Native S	ApoS	ApoS(PA)	ApoS(OA)	ApoS(LA)	ApoS(AA)
0.77	1.64	1.49	1.22	1.19	1.14
1.06	1.81	1.89	1.08	1.11	0.97
1.14	1.7	1.65	1.41	1.24	1.2

## Sheet: Figure 2c
Native S	ApoS	ApoS(PA)	ApoS(OA)	ApoS(LA)	ApoS(AA)
0.87	1.34	1.31	1.34	0.76	1.02
1.02	1.49	1.65	1.16	1.14	1.23
1.11	1.66	1.39	1.27	1.09	0.94

## Sheet: Figure 2f
Native S	ApoS	ApoS(PA)	ApoS(OA)	ApoS(LA)	ApoS(AA)
0.87	1.34	1.31	1.34	0.76	1.02
1.02	1.49	1.65	1.16	1.14	1.23
1.11	1.66	1.39	1.27	1.09	0.94

[truncated: 27 more sheets: Figure 2g, Figure 2h, Figure 3b, Figure 3c, Figure 3d, Figure 3e, Figure 3f, Figure 3g, Figure 3h, Figure 3i, Figure 3j, Supplementary Figure 2b, Supplementary Figure 4, Supplementary Figure 5b, Supplementary Figure 6, Supplementary Figure 7a, Supplementary Figure 7b, Supplementary Figure 7c, Supplementary Figure 8, Supplementary Figure 9b …]
